# Supplementary material for: Integrative Analysis of Genomics and Transcriptome Data to Identify Regulation Networks in Female Osteoporosis
Source: Front Genet. 2020 Nov 30;11:600097. doi: 10.3389/fgene.2020.600097 (PMC7734180; doi:10.3389/fgene.2020.600097)
Supplement: Supplementary file 1 [file Table_1.XLSX]

## Sheet: default
ID
